# Supplementary material for: Reactivity Control of Oxidative CL-20@PVDF Composite Microspheres by Using Carbon Nanomaterials as Catalysts
Source: Materials (Basel). 2024 Aug 1;17(15):3805. doi: 10.3390/ma17153805 (PMC11313176; doi:10.3390/ma17153805)
Supplement: Supplementary file 1 [file materials-17-03805-s001.zip]

Archive with 1 entries (1 files):
- materials-3067072-supplementary.pdf
